# Supplementary material for: Isolation, Identification and Pharmacological Effects of Mandragora autumnalis Fruit Flavonoids Fraction
Source: Molecules. 2022 Feb 3;27(3):1046. doi: 10.3390/molecules27031046 (PMC8838059; doi:10.3390/molecules27031046)
Supplement: Supplementary file 1 [file molecules-27-01046-s001.zip]

Archive with 1 entries (1 files):
- molecules-1550534-supplementary.pdf
